# Supplementary material for: Epigenetic and transcriptional regulation of CCL17 production by glucocorticoids in arthritis
Source: iScience. 2023 Sep 27;26(10):108079. doi: 10.1016/j.isci.2023.108079 (PMC10583050; doi:10.1016/j.isci.2023.108079)
Supplement: Table S1. The effects of Dex on GM-CSF-regulated genes in human monocytes, related to Figure 1A [file mmc2.xlsx]

## Sheet: GENE LIST
Probe Name	Gene ID	Gene Name	GM-CSF logFC	GM-CSF P.Value	GM-CSF FDR	DEX logFC	DEX P.Value	DEX FDR	GM-CSF+DEX logFC	GM-CSF+DEX P.Value	GM-CSF+DEX FDR
A_23_P26325	6361	CCL17	5.33274	3.4226e-07	0.000319429	-2.12375	0.000546359	0.0245916	-1.08978	0.374899	0.999928
A_24_P277367	6374	CXCL5	4.97365	7.80853e-08	9.91122e-05	-0.44206	0.350441	0.819365	-5.42545	1.59661e-05	0.00487151
A_23_P122924	3624	INHBA	4.76635	5.53397e-08	7.63495e-05	-0.272164	0.539164	0.910026	-6.01688	1.31286e-06	0.000527336
A_23_P63167	909	CD1A	4.71992	4.92874e-10	5.41675e-06	-0.191877	0.578613	0.922379	-5.56918	6.79499e-08	4.67081e-05
A_23_P7313	6696	SPP1	4.70927	1.28194e-09	8.13571e-06	-0.0771051	0.83042	0.977913	-3.56197	0.000120448	0.0222213
A_23_P369899	25907	TMEM158	4.61605	5.00343e-10	5.41675e-06	-0.124163	0.713003	0.953773	-5.25741	1.30656e-07	7.53811e-05
A_23_P63209	3290	HSD11B1	4.45669	3.3341e-08	5.87764e-05	-2.06926	1.76449e-05	0.00219426	-5.28574	2.30527e-06	0.000850589
A_23_P404494	3575	IL7R	4.36472	3.78512e-09	1.50137e-05	-0.247511	0.483761	0.888607	-4.44635	4.28544e-06	0.00151095
A_23_P79518	3553	IL1B	4.33635	3.52254e-08	5.88301e-05	-0.674068	0.0941253	0.50572	-4.09844	6.1368e-05	0.0143186
A_23_P64721	8843	HCAR3	4.26376	2.13908e-07	0.000230773	-0.6888	0.114132	0.549734	-5.28773	5.59655e-06	0.00190957
A_24_P299034	571	BACH1	4.26303	4.6289e-05	0.0148368	2.36484	0.000503756	0.0232356	-1.72203	0.207829	0.999928
A_23_P121596	5473	PPBP	4.20029	3.00175e-09	1.36073e-05	0.729697	0.0364627	0.318002	-4.1976	4.81182e-06	0.00165966
A_24_P179816	11000	SLC27A3	4.1777	1.9456e-09	1.02896e-05	-0.712165	0.036033	0.31603	-3.40288	6.19049e-05	0.0143384
A_23_P12746	4360	MRC1	4.11888	1.47188e-05	0.00652354	0.121708	0.820764	0.975482	-0.84266	0.483192	0.999928
A_23_P57036	958	CD40	4.08607	6.82812e-10	5.41675e-06	-0.348731	0.255354	0.743658	-4.31553	6.26669e-07	0.00028974
A_23_P374082	8728	ADAM19	3.88042	8.21228e-09	2.60592e-05	-0.410584	0.213476	0.70088	-3.29403	9.10974e-05	0.0187708
A_23_P351844	910	CD1B	3.78228	4.00531e-07	0.000354013	-0.293622	0.455804	0.879482	-3.05027	0.00151097	0.118385
A_23_P7144	2919	CXCL1	3.77528	1.57178e-06	0.00106118	-0.122723	0.772669	0.965874	-5.14052	8.11704e-06	0.00265536
A_24_P379820	81618	ITM2C	3.68239	5.93778e-06	0.00337224	0.0955763	0.832249	0.977913	-3.65304	0.00104781	0.092103
A_23_P140427	51466	EVL	3.5513	2.75507e-07	0.000264921	-0.253228	0.483647	0.888517	-4.1271	1.7717e-05	0.00535424
A_23_P51767	911	CD1C	3.48202	2.18177e-07	0.000230773	-0.322073	0.358733	0.825476	-3.98305	1.83411e-05	0.00543924
A_23_P149529	4070	TACSTD2	3.46767	1.48019e-05	0.00652354	-1.6318	0.00112475	0.0393503	-3.20053	0.00343114	0.20699
A_23_P19333	54210	TREM1	3.45049	4.34393e-08	6.56389e-05	0.396154	0.215926	0.702963	-2.95642	0.000229111	0.0338146
A_23_P257111	2203	FBP1	3.43339	3.29419e-08	5.87764e-05	0.0345787	0.911024	0.989145	-2.31681	0.00214152	0.147014
A_23_P69810	84803	GPAT3	3.42387	2.71569e-07	0.000264921	-0.934948	0.0111935	0.165052	-4.79379	1.02934e-06	0.000447437
A_23_P46936	1959	EGR2	3.42159	4.39134e-07	0.000376611	-1.73285	3.8262e-05	0.00370712	-3.45013	0.000156017	0.0261944
A_23_P200138	56833	SLAMF8	3.41505	2.46174e-08	4.88225e-05	-0.293449	0.337035	0.810153	-3.22191	4.91733e-05	0.0119244
A_23_P86470	9023	CH25H	3.41254	2.52007e-07	0.000257958	-0.887161	0.0148098	0.194111	-2.63311	0.00176745	0.129227
A_23_P213424	8507	ENC1	3.3137	7.57489e-08	9.91122e-05	0.371155	0.24077	0.728948	-3.77423	8.37966e-06	0.00268138
A_24_P126628	23306	NEMP1	3.29858	1.01674e-07	0.000119494	0.0729707	0.817461	0.974721	-3.41486	3.97246e-05	0.0102483
A_23_P218770	5880	RAC2	3.21436	1.32456e-06	0.000934024	0.61489	0.0940118	0.505608	-1.16598	0.151181	0.999928
A_23_P56559	10170	DHRS9	3.17586	1.26889e-05	0.00592124	-0.481741	0.245626	0.734124	-3.47212	0.000671224	0.069887
A_23_P373017	6348	CCL3	3.17149	3.98081e-05	0.0131582	-1.09513	0.0193704	0.224901	-4.00209	0.000357193	0.0445936
A_23_P67529	3783	KCNN4	3.12354	9.45024e-07	0.000731403	-0.750706	0.0345202	0.307782	-3.87882	1.93829e-05	0.00569499
A_24_P278747	894	CCND2	3.07287	9.3885e-07	0.000731403	-0.552421	0.107303	0.534367	-3.04623	0.000316925	0.0424332
A_23_P83110	55755	CDK5RAP2	3.05091	5.98288e-07	0.000499602	0.140899	0.663713	0.942725	-2.76243	0.00062124	0.0657106
A_24_P228130	414062	CCL3L3	3.03535	0.000175491	0.0366361	-0.581237	0.231747	0.719193	-3.9316	0.000932003	0.0860413
A_23_P210690	57761	TRIB3	3.01109	7.07119e-06	0.00393654	-0.880942	0.0244456	0.25299	-3.22017	0.000557868	0.0604173
A_23_P74609	50486	G0S2	3.0076	0.00010715	0.028334	-0.445307	0.332923	0.807114	-4.14127	0.000323154	0.0424852
A_24_P77082	8564	KMO	3.00134	2.37961e-05	0.00888352	-0.727792	0.0807851	0.471977	-3.84302	0.000197885	0.0306307
A_23_P255714	80173	IFT74	2.97691	1.31162e-05	0.00600704	1.68563	0.000143092	0.0094399	-1.16143	0.182898	0.999928
A_23_P124108	3684	ITGAM	2.96769	8.04964e-07	0.000654952	-0.848113	0.0125801	0.178529	-2.48548	0.00156121	0.121126
A_23_P35092	29949	IL19	2.9446	2.1453e-06	0.0013348	-0.169345	0.616766	0.932496	-2.8276	0.000755291	0.0746922
A_23_P156907	55084	SOBP	2.85167	1.9733e-06	0.00125234	0.481361	0.146767	0.608008	-3.00478	0.000267975	0.0377928
A_23_P312132	3687	ITGAX	2.84118	1.75979e-06	0.00116336	0.105109	0.74413	0.957622	-3.53004	3.24473e-05	0.0089532
A_23_P59210	1026	CDKN1A	2.8106	9.7175e-07	0.00073418	-0.527784	0.0938782	0.505162	-1.81637	0.0123062	0.462678
A_24_P233786	116496	NIBAN1	2.78474	1.9257e-06	0.00124706	-0.284642	0.372947	0.835583	-2.80071	0.000437631	0.051433
A_23_P330561	199675	MCEMP1	2.7815	5.25364e-05	0.0165665	1.25736	0.00360997	0.0828283	-1.6153	0.0771812	0.999928
A_23_P40174	4318	MMP9	2.77761	0.000132192	0.031072	-2.20134	1.81704e-05	0.00223061	-3.74178	0.000492346	0.0554011
A_23_P106362	366	AQP9	2.77135	3.10894e-05	0.0113394	0.200119	0.60072	0.929765	-3.57103	0.000230571	0.0338726
A_23_P112481	360	AQP3	2.70845	1.12195e-05	0.00531367	-2.25784	4.54516e-07	0.000160252	-3.35758	0.000154687	0.0261944
A_32_P165477	23657	SLC7A11	2.68288	8.67448e-06	0.00443965	-1.62974	4.154e-05	0.00386553	-3.73445	2.85539e-05	0.00816282
A_23_P351275	7378	UPP1	2.65767	0.000252474	0.0452628	0.136951	0.75226	0.959592	-1.80343	0.0702055	0.999928
A_23_P217168	79742	DIPK2B	2.63134	5.27296e-05	0.0165665	0.216636	0.566668	0.919089	-2.33978	0.00903422	0.389256
A_24_P347378	241	ALOX5AP	2.60869	3.17592e-05	0.0114521	1.17131	0.00279304	0.0710974	-0.950616	0.241424	0.999928
A_23_P255884	2934	GSN	2.48198	4.08371e-06	0.00239971	-0.174289	0.558017	0.916084	-1.33556	0.0511849	0.991574
A_24_P10137	28984	RGCC	2.4648	0.00014649	0.033442	0.0686755	0.85791	0.98142	-1.67686	0.0578113	0.999928
A_24_P140608	1839	HBEGF	2.45476	1.32514e-05	0.00600704	-1.02737	0.0029628	0.0740864	-3.23469	8.50403e-05	0.0178708
A_23_P320113	140809	SRXN1	2.45465	1.57665e-05	0.00674182	-1.024	0.00336255	0.0796865	-3.1438	0.000139509	0.0244579
A_23_P215491	6369	CCL24	2.44669	1.9048e-05	0.0073711	0.348301	0.28874	0.772998	-3.04445	0.000228272	0.0338146
A_23_P144796	8572	PDLIM4	2.41132	9.64078e-06	0.00470648	-0.0156353	0.959144	0.996148	-3.12077	8.08157e-05	0.017211
A_23_P47614	7262	PHLDA2	2.39184	0.00026949	0.0467291	-0.831776	0.0415354	0.338992	-2.41974	0.00943912	0.397475
A_23_P209995	3557	IL1RN	2.34417	3.6484e-05	0.0124485	-1.14656	0.00144828	0.0462342	-2.80966	0.00057401	0.061744
A_23_P211561	150365	MEI1	2.30436	2.05077e-05	0.00784038	-0.43248	0.167274	0.640756	-2.45816	0.00118987	0.101771
A_23_P414913	152007	GLIPR2	2.29079	1.69803e-05	0.00686146	0.00264146	0.993014	0.999016	-1.52815	0.0297005	0.767954
A_23_P103511	400793	C1orf226	2.20564	0.000223543	0.0419731	0.934591	0.0132431	0.183027	-1.4109	0.0836356	0.999928
A_32_P59302	59269	HIVEP3	2.20005	0.000221609	0.0418886	-0.239342	0.501634	0.896275	-2.96557	0.000768752	0.0752902
A_23_P166280	23308	ICOSLG	2.19719	3.36455e-05	0.0117776	-0.183892	0.54682	0.912142	-0.994745	0.149984	0.999928
A_23_P218111	5265	SERPINA1	2.19098	0.000162677	0.0357982	1.0481	0.00474833	0.0980312	-1.60817	0.0434457	0.927225
A_23_P62932	481	ATP1B1	2.1887	0.000216916	0.0418886	-0.968985	0.00983008	0.152835	-3.18373	0.000341033	0.0431142
A_23_P33465	79174	CRELD2	2.17991	0.000153301	0.0345002	1.5478	9.08867e-05	0.00678454	-2.34287	0.00428244	0.241283
A_23_P39665	6556	SLC11A1	2.16134	3.3738e-05	0.0117776	1.09394	0.000993734	0.0362488	-0.638836	0.342071	0.999928
A_23_P138495	5791	PTPRE	2.16055	0.00018833	0.0383083	-0.708074	0.0470039	0.359801	-2.63157	0.00174881	0.128777
A_23_P112241	25822	DNAJB5	2.15668	7.72798e-05	0.0222931	0.0237335	0.940578	0.993001	-2.4751	0.00153512	0.119686
A_24_P305345	30835	CD209	2.13978	0.000269422	0.0467291	-1.04973	0.0054732	0.107473	-2.37511	0.00487447	0.261632
A_23_P75811	6520	SLC3A2	2.13703	0.000129391	0.0307387	0.179579	0.586252	0.925053	-2.14248	0.0064735	0.315872
A_23_P253081	3563	IL3RA	2.12203	0.000235906	0.0430216	-1.36449	0.000435092	0.0210128	-1.19603	0.12685	0.999928
A_23_P162846	3916	LAMP1	2.1148	8.61272e-05	0.0239736	1.23521	0.000489424	0.0228053	-0.934427	0.190019	0.999928
A_23_P51986	10903	MTMR11	2.11226	8.3425e-05	0.023849	0.741447	0.0243056	0.252295	-1.54429	0.0342168	0.831338
A_23_P93348	4050	LTB	2.09999	7.54993e-05	0.0221828	-1.15366	0.00081972	0.0322537	-2.62681	0.000659551	0.0690722
A_23_P201160	913	CD1E	2.09937	0.000239996	0.0435175	-0.569451	0.103233	0.52579	-2.60995	0.00176023	0.129016
A_24_P928052	8829	NRP1	2.09447	0.000283215	0.0480588	-1.32613	0.000605686	0.0261848	-1.98699	0.0146214	0.51923
A_23_P433758	6693	SPN	2.06828	0.000137616	0.0321091	-0.312663	0.332918	0.807114	-1.48493	0.045008	0.937433
A_23_P139585	5153	PDE1B	2.03743	7.69685e-05	0.0222931	-0.0111572	0.970399	0.997385	-2.06871	0.00428853	0.241283
A_23_P1552	1075	CTSC	2.01964	0.000235298	0.0430216	-0.365869	0.26917	0.756164	0.350535	0.6315	0.999928
A_24_P31275	482	ATP1B2	2.01096	0.00025904	0.0456658	0.279997	0.397512	0.849769	-2.31342	0.00358985	0.212922
A_23_P259344	27439	CECR6	2.00802	7.38964e-05	0.0219148	0.276871	0.352468	0.820538	-2.28382	0.00161268	0.12331
A_23_P170574	333929	SNAI3	2.00048	0.000105799	0.028212	-0.620111	0.0484786	0.364791	-2.43088	0.0011439	0.0988523
A_24_P71468	25797	QPCT	1.98438	0.000270898	0.0467291	-0.233269	0.47594	0.886766	-2.20154	0.00491089	0.261677
A_23_P25235	338339	CLEC4D	1.98091	0.000219281	0.0418886	-0.358498	0.266728	0.754273	-2.04361	0.00728184	0.335854
A_23_P50535	1760	DMPK	1.96941	0.000196356	0.0392742	0.0404386	0.897602	0.987951	-1.9451	0.00919589	0.394863
A_23_P78330	10666	CD226	1.96738	0.000110628	0.029012	-0.16341	0.585748	0.924921	-2.52381	0.000698804	0.071762
A_23_P165657	6574	SLC20A1	1.95914	0.000124031	0.030501	0.533221	0.084544	0.480951	-2.15835	0.00304982	0.191971
A_23_P71464	1666	DECR1	1.91282	0.000167266	0.0357982	0.216051	0.474958	0.886638	-1.84312	0.00988767	0.408536
A_23_P121773	2483	FRG1	1.88762	0.000221772	0.0418886	-0.129711	0.670496	0.9446	-1.40703	0.0457017	0.945376
A_24_P96403	861	RUNX1	1.87156	0.000225699	0.0421288	0.203681	0.502159	0.896506	-1.32459	0.0572838	0.999928
A_23_P37778	29109	FHOD1	1.85211	0.000228954	0.0424864	-0.0711891	0.812194	0.973651	-2.01182	0.00514531	0.269869
A_23_P428819	55122	AKIRIN2	1.80208	0.000270962	0.0467291	0.112541	0.703954	0.951732	-0.837593	0.210387	0.999928
A_24_P279938	94104	PAXBP1	-1.85174	0.000255146	0.0453398	-0.264693	0.384602	0.842365	1.53253	0.02958	0.767484
A_23_P47102	91703	ACY3	-1.92318	0.000197553	0.0392742	0.656445	0.0399062	0.332101	1.21679	0.0836872	0.999928
A_23_P50081	3613	IMPA2	-1.96185	0.000198243	0.0392742	0.474446	0.137907	0.594032	1.86412	0.0119035	0.455086
A_24_P130962	64222	TOR3A	-1.96443	0.000215365	0.0418886	0.475166	0.140577	0.599079	3.28329	6.58723e-05	0.0149304
A_23_P143845	25976	TIPARP	-1.96891	0.000159506	0.0353948	0.428812	0.172043	0.647507	2.4065	0.00149027	0.117635
A_24_P41629	402176	RPL21P44	-2.03379	0.000105215	0.028212	1.03087	0.00220897	0.0612185	1.89205	0.00964886	0.401812
A_24_P256863	9967	THRAP3	-2.03675	0.000292511	0.0493721	0.691092	0.0478642	0.362338	1.90272	0.0163139	0.55013
A_24_P297827	222068	TMED4	-2.0506	0.000120065	0.0304792	0.280164	0.375417	0.836904	1.34421	0.0627352	0.999928
A_23_P169017	55894	DEFB103B	-2.05604	0.000165476	0.0357982	0.591882	0.0754836	0.456125	4.81162	2.9611e-07	0.000147434
A_23_P12549	54518	APBB1IP	-2.09086	0.00017294	0.0363426	0.795353	0.0218299	0.237636	2.67802	0.00102602	0.0909434
A_32_P167122	55758	RCOR3	-2.09204	0.000181577	0.0374144	0.836382	0.0168604	0.208177	3.40107	7.74685e-05	0.0168372
A_32_P27535	92340	PRR29	-2.13848	0.000282804	0.0480588	-0.567335	0.115685	0.552683	1.09015	0.172353	0.999928
A_23_P30020	81579	PLA2G12A	-2.14043	0.000166219	0.0357982	0.637979	0.0663571	0.429859	3.68949	3.29056e-05	0.00896049
A_23_P217236	3149	HMGB3	-2.14328	0.00019596	0.0392742	0.862666	0.0168452	0.208177	2.12505	0.00894816	0.386317
A_23_P98092	4942	OAT	-2.16023	0.000220278	0.0418886	0.509643	0.151013	0.614103	2.74018	0.00136947	0.111551
A_23_P309224	55750	AGK	-2.18785	0.000169453	0.0358471	0.729774	0.0417364	0.339854	5.73183	4.02122e-08	2.96747e-05
A_32_P232411	57540	DISP3	-2.18806	0.000127882	0.0307387	-0.495054	0.149178	0.611828	1.52448	0.0499307	0.985325
A_23_P73677	727940	RHOXF2B	-2.19557	9.30996e-05	0.0255212	0.798824	0.0209876	0.233834	4.65438	7.0589e-07	0.000315483
A_23_P50825	148206	ZNF714	-2.20898	0.000117368	0.0302791	0.840467	0.0181473	0.217003	5.02886	2.89535e-07	0.000147434
A_23_P164089	117584	RFFL	-2.22118	9.74687e-05	0.0264348	1.14236	0.00184168	0.0546737	2.98334	0.000389078	0.0476688
A_23_P131383	55120	FANCL	-2.22721	0.000129806	0.0307387	0.643819	0.0688707	0.436905	3.977	1.51925e-05	0.00468048
A_24_P418294	79598	CEP97	-2.22916	4.35874e-05	0.0142589	-0.100545	0.74957	0.958773	1.60246	0.0289233	0.757882
A_24_P322741	3588	IL10RB	-2.26685	0.000148269	0.0336063	0.408258	0.253304	0.741841	0.911179	0.252488	0.999928
A_23_P164307	50488	MINK1	-2.27102	0.000201157	0.0394019	0.557954	0.132469	0.585411	7.22215	1.19293e-09	1.57725e-06
A_24_P97825	26112	CCDC69	-2.27887	0.000142405	0.032984	0.89513	0.0165615	0.206819	3.10521	0.000466253	0.0536056
A_24_P112803	6656	SOX1	-2.28415	0.000119522	0.0304792	0.331033	0.347362	0.817147	1.22183	0.124711	0.999928
A_23_P12601	55526	DHTKD1	-2.2898	0.000129258	0.0307387	0.66519	0.0674972	0.433129	1.83506	0.0258184	0.708097
A_23_P44421	203100	HTRA4	-2.31085	1.59346e-05	0.00674182	-0.923066	0.00475462	0.0980972	1.85083	0.0100428	0.413869
A_23_P159544	8623	ASMTL	-2.32543	6.74298e-05	0.0201857	0.634802	0.0699395	0.439382	2.29738	0.00488051	0.261632
A_23_P74344	117143	TADA1	-2.33923	3.37754e-05	0.0117776	0.666288	0.0474849	0.361337	4.19585	2.92923e-06	0.00105625
A_24_P364236	4718	NDUFC2	-2.35179	0.000155776	0.0348104	0.860893	0.0255772	0.259781	6.76505	5.80283e-09	5.87207e-06
A_24_P11825	729230	CCR2	-2.37896	0.000123149	0.030501	-0.1507	0.679989	0.946835	1.47409	0.0781502	0.999928
A_24_P202555	23094	SIPA1L3	-2.39362	0.000168093	0.0357982	0.739872	0.0576976	0.399099	7.78793	5.37991e-10	7.83685e-07
A_23_P171296	4354	MPP1	-2.39932	1.63264e-05	0.00681671	0.154739	0.624128	0.934159	1.58734	0.0305308	0.780663
A_24_P172481	10346	TRIM22	-2.42384	0.000116289	0.0302466	0.738133	0.0540107	0.38679	3.44083	0.000248213	0.0358958
A_23_P32500	23166	STAB1	-2.43981	7.36191e-06	0.00402772	1.04305	0.00174427	0.0529463	2.92204	0.000165231	0.0271664
A_23_P36745	217	ALDH2	-2.45859	2.83819e-05	0.0104723	-0.101026	0.763904	0.963696	2.26965	0.0049453	0.261977
A_23_P383688	57505	AARS2	-2.46654	6.49313e-05	0.0198115	0.692017	0.0622182	0.414509	6.2255	1.838e-08	1.5763e-05
A_24_P303127	202309	GAPT	-2.48755	5.53571e-05	0.0170543	-0.2472	0.491418	0.8926	0.784427	0.329261	0.999928
A_23_P122127	2533	FYB	-2.53202	1.79064e-05	0.00710256	0.178152	0.595514	0.928374	1.34882	0.078937	0.999928
A_24_P142118	7057	THBS1	-2.60623	0.000249867	0.0450499	0.319279	0.454518	0.878687	3.49276	0.000903452	0.0848176
A_24_P336957	27429	HTRA2	-2.61336	3.48663e-05	0.0120258	0.622425	0.0946606	0.506795	8.2531	6.90104e-11	2.83195e-07
A_23_P389250	341346	SMCO2	-2.62942	0.000122213	0.030501	0.591033	0.150262	0.612786	9.42693	3.73845e-11	2.83195e-07
A_23_P430747	84631	SLITRK2	-2.65662	0.000279779	0.047989	0.739831	0.0991263	0.516394	9.97721	6.48606e-11	2.83195e-07
A_23_P360777	3084	NRG1	-2.72934	1.70823e-05	0.00686146	-1.20192	0.0022454	0.0617427	3.74341	6.4449e-05	0.0147129
A_23_P100660	5176	SERPINF1	-2.80872	2.90204e-06	0.00177091	0.289595	0.381107	0.840183	1.63743	0.0320757	0.803971
A_23_P27528	1549	CYP2A7	-2.92732	8.54409e-05	0.0239736	-0.872874	0.0530978	0.383438	10.9479	7.562e-12	1.19979e-07
A_23_P102000	7852	CXCR4	-3.00017	7.69875e-06	0.00414062	0.620914	0.105255	0.529901	2.402	0.00713479	0.334418
A_23_P321320	114790	STK11IP	-3.07144	0.000121736	0.030501	-1.71653	0.00101266	0.0366406	1.08674	0.30464	0.999928
A_24_P133171	2004	ELK3	-3.12775	1.4279e-06	0.000985003	0.991234	0.00801582	0.136385	3.09697	0.000423741	0.0502293
A_23_P33723	9332	CD163	-3.25329	1.86804e-05	0.0073181	2.30683	1.02907e-05	0.00150004	4.59045	4.85928e-05	0.0119244
A_23_P210482	100	ADA	-3.2876	3.58971e-06	0.00214922	-0.419195	0.287006	0.771607	1.28832	0.145632	0.999928
A_24_P85539	2335	FN1	-3.33444	1.32368e-06	0.000934024	-0.302845	0.417146	0.860208	2.8933	0.00149026	0.117635
A_24_P920979	140460	ASB7	-3.3432	1.54532e-05	0.00671729	0.0841894	0.847394	0.979842	11.4356	3.06251e-12	9.71795e-08
A_32_P13348	28996	HIPK2	-3.34763	5.51488e-05	0.0170543	-2.91197	1.55481e-06	0.000401336	1.0694	0.32297	0.999928
A_23_P97990	5654	HTRA1	-3.50989	9.93671e-08	0.000119494	0.8312	0.0188328	0.221588	3.6667	3.46371e-05	0.00923616
A_23_P252471	5175	PECAM1	-3.59711	3.8697e-08	6.13966e-05	-0.58219	0.0834414	0.478249	2.65393	0.00102591	0.0909434
A_23_P428129	1028	CDKN1C	-3.63227	4.01628e-07	0.000354013	-0.0230842	0.951073	0.994554	2.1291	0.0161998	0.548616
A_23_P87049	6653	SORL1	-3.71904	5.46289e-08	7.63495e-05	-0.0993479	0.773137	0.965874	3.4444	0.000106056	0.020903
A_23_P158349	285282	RABL3	-4.14268	3.81265e-05	0.0127351	-2.75961	4.98731e-05	0.00440828	0.972179	0.453366	0.999928
A_23_P11543	2517	FUCA1	-4.73515	6.78492e-10	5.41675e-06	0.137471	0.695647	0.949573	4.84672	1.04925e-06	0.00044993
A_23_P114934	84944	MAEL	-5.68298	1.61924e-08	3.67013e-05	-0.0346661	0.943982	0.993507	4.89419	0.000117137	0.0222213
A_23_P1775	1798	DPAGT1	-5.97813	1.20254e-07	0.000136282	-0.267217	0.644538	0.937852	5.20148	0.000358209	0.0445936
A_32_P78936	146325	PRR35	-6.36067	1.78564e-08	3.77746e-05	-0.461961	0.408198	0.854811	5.23684	0.000211103	0.0315348
A_24_P74508	83733	SLC25A18	-7.06117	1.02659e-05	0.00493571	-5.35584	1.94765e-06	0.000461216	2.42953	0.230689	0.999928
A_23_P120883	3162	HMOX1	-10.5878	1.50196e-08	3.66618e-05	0.408	0.65645	0.941022	9.25091	9.36339e-05	0.019169
